# Supplementary material for: Assessing COVID-19 Infection and Severe Disease Risk in Cancer Patients and Survivors: The Role of Vaccination Status, Circulating Variants, and Comorbidities—A Population-Based Study in Northern Italy
Source: Vaccines (Basel). 2025 Dec 3;13(12):1223. doi: 10.3390/vaccines13121223 (PMC12737404; doi:10.3390/vaccines13121223)
Supplement: Supplementary file 1 [file vaccines-13-01223-s001.zip]

Archive with 1 entries (1 files):
- vaccines-4003044-supplementary.pdf
